# Supplementary material for: Effect of weight loss interventions on metabolomic signatures in obese children with insulin resistance
Source: Amino Acids. 2024 Aug 30;56(1):54. doi: 10.1007/s00726-024-03409-2 (PMC11364699; doi:10.1007/s00726-024-03409-2)
Supplement: Supplementary file 1 — Supplementary Material 1 [file 726_2024_3409_MOESM1_ESM.xlsx]

## Sheet: Sheet1
	Boy		Girl
age (year)	Overweight (BMI) (Kg/m2)	Obesity (BMI) (Kg/m2)	Overweight (BMI) (Kg/m2)	Obesity (BMI) (Kg/m2)
10.0~	19.2	21.9	19.5	21.5
10.5~	19.6	22.5	230	22.1
11.0~	19.9	23	20.5	22.7
11.5~	20.3	23.6	21.1	23.3
12.0~	20.7	24.1	21.5	23.9
12.5~	21	24.7	21.9	24.5
13.0~	21.4	25.2	22.2	25
13.5~	21.9	25.7	22.6	25.6
