# Supplementary material for: Effect of weight loss interventions on metabolomic signatures in obese children with insulin resistance
Source: Amino Acids. 2024 Aug 30;56(1):54. doi: 10.1007/s00726-024-03409-2 (PMC11364699; doi:10.1007/s00726-024-03409-2)
Supplement: Supplementary file 2 — Supplementary Material 2 [file 726_2024_3409_MOESM2_ESM.xlsx]

## Sheet: Sheet2
ID	Resting metabolic rates (cal/min/Kg)
F001	0.0695337
F003	0.0528123
F004	0.153409
F006	0.088751
F007	0.178125
F009	0.0799727
F011	0.127939
F016	0.0504093
F023	0.115393
F025	0.0583413
F026	0.0936916
F027	0.0418638
F032	0.0696609
F033	0.0714806
F049	0.0507064
F053	0.0511641
F054	0.0530208
M002	0.136221
M004	1.03881
M014	0.0919121
M015	0.119624
M028	0.0324557
M036	0.0698761
M038	0.0469395
M039	0.0832297
M040	0.0251446
M043	0.0839102
M047	0.0794779
M048	0.0721327
M052	0.0665732
M054	0.0809274
M057	0.0470567
M059	0.0602219
M061	0.115364
M073	0.0859837
M075	0.0741286
