# Supplementary material for: Effect of weight loss interventions on metabolomic signatures in obese children with insulin resistance
Source: Amino Acids. 2024 Aug 30;56(1):54. doi: 10.1007/s00726-024-03409-2 (PMC11364699; doi:10.1007/s00726-024-03409-2)
Supplement: Supplementary file 4 — Supplementary Material 4 [file 726_2024_3409_MOESM4_ESM.xlsx]

## Sheet: OPLSDA_VIP - 副本
Class	Metabolite	HMDB	VIP	Corr.Coeffs.	P	FDR
Organic Acids	Citric acid	HMDB0000094	2.55917	0.847288	6.48e-21	1.2e-18
Organic Acids	Aconitic acid	HMDB0000072	2.54426	0.842354	1.81e-20	1.67e-18
Amino Acids	Tryptophan	HMDB0000929	2.29634	-0.760273	9.51e-15	5.86e-13
Amino Acids	Tyrosine	HMDB0000158	2.2682	-0.750955	3.03e-14	1.4e-12
Amino Acids	Glycine	HMDB0000123	2.21002	0.731694	2.86e-13	1.06e-11
Amino Acids	Methylcysteine	HMDB0002108	2.12086	0.702174	6.3e-12	1.78e-10
Benzenoids	Phenylpyruvic acid	HMDB0000205	2.11874	-0.701472	6.75e-12	1.78e-10
Amino Acids	Glutamic acid	HMDB0000148	2.0895	-0.691791	1.71e-11	3.53e-10
Carnitines	Propionylcarnitine	HMDB0000824	2.0894	-0.691759	1.72e-11	3.53e-10
Amino Acids	Pyroglutamic acid	HMDB0000267	2.06497	-0.68367	3.63e-11	6.72e-10
Amino Acids	Serine	HMDB0000187	2.04288	0.676357	7.01e-11	1.18e-09
Amino Acids	Pipecolic acid	HMDB0000716	2.03058	0.672284	1e-10	1.55e-09
Organic Acids	Malic acid	HMDB0000156	2.01746	0.66794	1.46e-10	2.08e-09
Carnitines	Stearylcarnitine	HMDB0000848	1.99716	0.66122	2.58e-10	3.41e-09
Carnitines	Oleylcarnitine	HMDB0005065	1.96695	0.651219	5.87e-10	7.11e-09
Organic Acids	3-Hydroxybutyric acid	HMDB0000357	1.96521	0.65064	6.15e-10	7.11e-09
Organic Acids	Isocitric acid	HMDB0000193	1.93543	0.640782	1.34e-09	1.46e-08
Amino Acids	Creatine	HMDB0000064	1.92011	-0.63571	1.98e-09	2.03e-08
Amino Acids	Alanine	HMDB0000161	1.90897	-0.632022	2.62e-09	2.55e-08
Amino Acids	Phenylalanine	HMDB0000159	1.83459	-0.607397	1.54e-08	1.42e-07
Carnitines	Palmitoylcarnitine	HMDB0000222	1.73389	0.574057	1.35e-07	1.19e-06
Carbohydrates	Gluconolactone	HMDB0000150	1.68901	-0.559197	3.3e-07	2.77e-06
Amino Acids	Aspartic acid	HMDB0000191	1.67291	-0.553867	4.49e-07	3.61e-06
Carnitines	Glutarylcarnitine	HMDB0013130	1.55355	-0.51435	3.81e-06	2.93e-05
Carnitines	Carnitine	HMDB0000062	1.55078	-0.513432	3.99e-06	2.95e-05
Organic Acids	Guanidoacetic acid	HMDB0000128	1.52711	0.505596	5.9e-06	4.2e-05
Carbohydrates	Glyceric acid	HMDB0000139	1.49666	-0.495514	9.62e-06	6.59e-05
Carnitines	Isovalerylcarnitine	HMDB0000688	1.45971	-0.48328	1.71e-05	0.000110106
Carnitines	2-Methylbutyroylcarnitine	HMDB0000378	1.45901	-0.483049	1.73e-05	0.000110106
Organic Acids	2-Hydroxybutyric acid	HMDB0000008	1.37746	0.456051	5.68e-05	0.000349967
Fatty Acids	Adipic acid	HMDB0000448	1.36613	0.452297	6.64e-05	0.000396537
SCFAs	Propionic acid	HMDB0000237	1.34977	-0.446881	8.32e-05	0.000480758
SCFAs	2-Methylpentanoic acid	HMDB0031580	1.34401	-0.444974	8.99e-05	0.000504046
Carnitines	Acetylcarnitine	HMDB0000201	1.32047	0.437181	0.000123129	0.000669967
Amino Acids	Valine	HMDB0000883	1.31346	-0.434858	0.000135026	0.000713709
Fatty Acids	Heptanoic acid	HMDB0000666	1.30434	-0.43184	0.000152071	0.000781476
Organic Acids	2-Hydroxyglutaric acid	HMDB0000606	1.2968	0.429343	0.000167648	0.000838239
Carbohydrates	Maltose/Lactose	NA	1.26961	-0.420343	0.000236776	0.00115273
SCFAs	Valeric acid	HMDB0000892	1.26555	-0.418999	0.000249091	0.00118158
Amino Acids	N-Acetylserine	HMDB0002931	1.22531	-0.405674	0.000407284	0.00184859
Organic Acids	Succinic acid	HMDB0000254	1.22481	0.405511	0.000409687	0.00184859
Carbohydrates	Maltotriose	HMDB0001262	1.21385	-0.401881	0.000466732	0.00198664
Amino Acids	Homocitrulline	HMDB0000679	1.21356	-0.401787	0.000468309	0.00198664
Carbohydrates	N-Acetylneuraminic acid	HMDB0000230	1.21281	-0.401537	0.000472498	0.00198664
SCFAs	Butyric acid	HMDB0000039	1.20865	-0.400159	0.000496257	0.00204017
Carnitines	Dodecanoylcarnitine	HMDB0002250	1.18949	-0.393817	0.000620263	0.00249453
Carnitines	3-Hydroxylisovalerylcarnitine	HMDB0061189	1.15845	-0.38354	0.000882134	0.00347223
Benzenoids	Mandelic acid	HMDB0000703	1.15242	-0.381545	0.000943332	0.00363576
Amino Acids	N-Acetyaspartic acid	HMDB0000812	1.14753	0.379923	0.000995881	0.00375996
Amino Acids	Aminoadipic acid	HMDB0000510	1.14427	-0.378844	0.00103228	0.00381943
Organic Acids	Methylmalonic acid	HMDB0000202	1.12832	0.373564	0.00122844	0.0044561
Carbohydrates	Xylose	HMDB0000098	1.12643	-0.372939	0.00125377	0.00446052
Organic Acids	Oxoglutaric acid	HMDB0000208	1.1216	-0.371339	0.00132075	0.00461016
Phenols	p-Hydroxyphenylacetic acid	HMDB0000020	1.10561	-0.366044	0.00156609	0.0053653
SCFAs	Caproic acid	HMDB0000535	1.09798	-0.36352	0.00169691	0.00570778
Fatty Acids	Adrenic acid	HMDB0002226	1.09612	0.362905	0.00173027	0.00571608
Fatty Acids	2-Hydroxy-3-methylbutyric acid	HMDB0000407	1.06318	0.351998	0.00242769	0.00786469
Fatty Acids	Azelaic acid	HMDB0000784	1.06164	-0.351489	0.00246569	0.00786469
SCFAs	3-Hydroxyisovaleric acid	HMDB0000754	1.0485	-0.347136	0.00281278	0.00881972
Organic Acids	Pyruvic acid	HMDB0000243	1.03567	-0.342888	0.00319292	0.00984482
Organic Acids	alpha-Ketoisovaleric acid	HMDB0000019	1.02269	-0.338591	0.00362338	0.0109889
