# Supplementary material for: Effect of weight loss interventions on metabolomic signatures in obese children with insulin resistance
Source: Amino Acids. 2024 Aug 30;56(1):54. doi: 10.1007/s00726-024-03409-2 (PMC11364699; doi:10.1007/s00726-024-03409-2)
Supplement: Supplementary file 5 — Supplementary Material 5 [file 726_2024_3409_MOESM5_ESM.xlsx]

## Sheet: predictive power
Metabolite	AUC	Specificity	Sensitivity
Citric acid	0.993	0.972	1
Aconitic acid	0.992	0.972	0.972
Tyrosine	0.93	0.889	0.889
Methylcysteine	0.9	0.944	0.833
Glycine	0.894	0.861	0.806
Serine	0.888	0.972	0.694
